# Supplementary material for: NetMHCpan-3.0; improved prediction of binding to MHC class I molecules integrating information from multiple receptor and peptide length datasets
Source: Genome Med. 2016 Mar 30;8:33. doi: 10.1186/s13073-016-0288-x (PMC4812631; doi:10.1186/s13073-016-0288-x)
Supplement: Additional file 1: — Predictive performance on different alleles and peptide lengths for the allmer and 9mer predictive methods. The two methods were trained as described in the text. The predictive performance was measured in terms of Pearson’s correlation coefficient (PCC) and area under the ROC curve (AUC), the latter using a binding threshold of 500 nM. (XLSX 70 kb) [file 13073_2016_288_MOESM1_ESM.xlsx]

## Sheet: Sheet1
			Allmer		9mer						Allmer		9mer						Allmer		9mer						Allmer		9mer						Allmer		9mer
8mer	N	Nb	PCC	AUC	PCC	AUC		9mer	N	Nb	PCC	AUC	PCC	UAUC		10mer			PCC	AUC	PCC	AUC		11mer			PCC	AUC	PCC	AUC		12mer			PCC	AUC	PCC	AUC
H-2-Db	1113	31	0.46607	0.7606	0.27645	0.66043		BoLA-AW10	166	8	0.38051	0.79154	0.36606	0.79589		H-2-Db	652	72	0.71887	0.86798	0.68448	0.84643		H-2-Db	212	14	0.55578	0.84686	0.51348	0.86833		H-2-Db	30	3	0.61773	0.92593	0.46142	0.95062
H-2-Dd	48	5	0.64803	0.79535	0.61191	0.75349		BoLA-D18.4	258	182	0.55137	0.74667	0.57178	0.76822		H-2-Dd	113	25	0.89486	0.99455	0.785	0.94909		H-2-Kb	160	17	0.5634	0.89017	0.46648	0.78856		H-2-Ld	91	71	0.65645	0.81197	0.63381	0.80563
H-2-Kb	1695	853	0.84383	0.92423	0.78175	0.89274		BoLA-HD6	267	218	0.51284	0.7316	0.50496	0.75126		H-2-Kb	448	38	0.52236	0.8224	0.48067	0.81181		H-2-Kd	102	32	0.57994	0.84062	0.59378	0.84196		HLA-A*02:01	50	11	0.60912	0.80653	0.65436	0.85082
H-2-Kd	80	19	0.49608	0.79465	0.48742	0.79034		BoLA-JSP.1	157	32	0.27106	0.61975	0.2321	0.625		H-2-Kd	202	52	0.50292	0.76872	0.43339	0.74577		H-2-Kk	51	25	0.53009	0.77846	0.47599	0.75846		HLA-A*02:02	42	11	0.77923	0.87977	0.7839	0.87683
H-2-Kk	95	46	0.77256	0.87888	0.70883	0.86513		BoLA-T2C	90	84	0.45519	0.81349	0.50689	0.7996		H-2-Kk	57	26	0.66151	0.89702	0.59643	0.8598		HLA-A*01:01	90	7	0.67425	0.90189	0.68593	0.90706		HLA-A*02:03	42	7	0.73949	0.90204	0.69639	0.86531
HLA-A*02:01	167	18	0.79417	0.90268	0.66803	0.84005		BoLA-T2a	167	47	0.63549	0.81241	0.62698	0.81525		H-2-Ld	40	6	0.68424	0.90196	0.6763	0.90686		HLA-A*02:01	139	32	0.76731	0.90508	0.76561	0.87675		HLA-A*02:06	45	4	0.73395	0.73171	0.73865	0.79878
HLA-A*02:02	128	16	0.80119	0.96038	0.73057	0.94587		BoLA-T2b	157	38	0.5657	0.81557	0.59012	0.80473		HLA-A*01:01	699	138	0.76156	0.90954	0.74428	0.89544		HLA-A*02:02	75	21	0.77827	0.90212	0.76563	0.87037		HLA-A*03:01	40	6	0.17836	0.53922	0.09676	0.54412
HLA-A*02:03	131	20	0.80057	0.90811	0.67829	0.86937		H-2-Db	1798	613	0.84484	0.92909	0.84421	0.92666		HLA-A*02:01	2749	1147	0.81984	0.92759	0.80253	0.91784		HLA-A*02:03	88	22	0.77842	0.8657	0.67725	0.82507		HLA-A*68:02	43	3	0.7837	1	0.70889	0.88333
HLA-A*02:06	135	7	0.70296	0.7779	0.49606	0.65625		H-2-Dd	249	17	0.58157	0.8035	0.59564	0.8073		HLA-A*02:02	1443	657	0.79124	0.90458	0.76756	0.88895		HLA-A*02:06	92	20	0.59091	0.83889	0.51684	0.77222		HLA-B*07:02	36	3	0.80596	0.9798	0.73617	0.9697
HLA-A*03:01	63	3	0.61385	0.94722	0.5879	0.93889		H-2-Kb	1674	430	0.73605	0.86032	0.71932	0.85279		HLA-A*02:03	1612	810	0.80662	0.90003	0.78802	0.88806		HLA-A*03:01	73	14	0.71378	0.88862	0.78757	0.93584		HLA-B*08:01	29	4	0.42568	0.75	0.55447	0.75
HLA-A*11:01	59	5	0.88259	0.9963	0.8221	0.99259		H-2-Kd	459	192	0.73565	0.87295	0.74911	0.88007		HLA-A*02:05	25	19	0.85772	0.96491	0.85289	0.96491		HLA-A*11:01	86	21	0.80416	0.90623	0.78253	0.89158		HLA-B*27:05	29	5	0.74276	0.825	0.50399	0.64167
HLA-A*23:01	57	7	0.74593	0.96	0.66794	0.85714		H-2-Kk	168	79	0.69376	0.84127	0.65313	0.8316		HLA-A*02:06	1621	677	0.79474	0.90576	0.77273	0.89317		HLA-A*23:01	60	5	0.73594	0.83636	0.67506	0.79636					0.642948	0.831997	0.597165	0.812437
HLA-A*24:02	84	13	0.66892	0.91658	0.6469	0.91983		H-2-Ld	179	39	0.81491	0.95641	0.80985	0.95201		HLA-A*02:07	37	15	0.89842	0.96364	0.90597	0.99394		HLA-A*24:02	82	6	0.60993	0.90351	0.55836	0.83114
HLA-A*30:02	53	4	0.82877	0.82653	0.76541	0.85714		HLA-A*01:01	3893	538	0.82961	0.96033	0.82717	0.95989		HLA-A*02:17	176	87	0.52496	0.75539	0.40284	0.72336		HLA-A*26:01	58	3	0.41219	0.70303	0.38375	0.71515				PCC	7		4	0.5488
HLA-A*31:01	46	6	0.61751	0.8875	0.58828	0.84167		HLA-A*02:01	9037	3269	0.88091	0.96087	0.88036	0.96019		HLA-A*03:01	1691	718	0.81198	0.90471	0.78773	0.89201		HLA-A*29:02	70	11	0.80107	0.9923	0.84622	0.97535				AUC	6		4	0.7539
HLA-A*68:02	128	5	0.73605	0.93008	0.65413	0.90732		HLA-A*02:02	2464	1117	0.85183	0.9302	0.85184	0.92954		HLA-A*11:01	1677	754	0.81003	0.91414	0.79372	0.90684		HLA-A*30:02	51	13	0.77573	0.95344	0.77018	0.93927
HLA-B*07:02	89	17	0.76346	0.9232	0.71682	0.91176		HLA-A*02:03	4423	1542	0.8827	0.95798	0.8805	0.9564		HLA-A*23:01	580	184	0.89962	0.9456	0.8816	0.9427		HLA-A*31:01	54	9	0.76633	0.97037	0.77817	0.95062
HLA-B*08:01	52	14	0.8286	0.96241	0.86507	0.9906		HLA-A*02:05	42	31	0.92846	0.99707	0.90293	0.9912		HLA-A*24:02	689	189	0.86644	0.94641	0.84822	0.93992		HLA-A*33:01	36	3	0.853	0.94949	0.87697	0.9697
HLA-B*15:01	39	5	0.58958	0.71765	0.6928	0.74706		HLA-A*02:06	3729	1519	0.81227	0.91478	0.81065	0.91502		HLA-A*26:01	632	100	0.74187	0.90049	0.72416	0.88628		HLA-A*68:01	36	5	0.87345	0.99355	0.89669	1
HLA-B*15:03	29	4	0.595	0.71	0.70058	0.78		HLA-A*02:07	42	7	0.87814	0.91837	0.86283	0.90204		HLA-A*29:02	522	171	0.73503	0.86285	0.69875	0.85258		HLA-A*68:02	85	7	0.73768	0.94872	0.75138	0.93407
HLA-B*18:01	62	11	0.80231	0.89661	0.8527	0.93226		HLA-A*02:11	1078	400	0.8719	0.95175	0.87118	0.95206		HLA-A*30:01	289	37	0.61055	0.76877	0.49646	0.66409		HLA-B*07:02	78	5	0.71865	0.93699	0.71701	0.91781
HLA-B*27:05	281	54	0.77971	0.89729	0.68253	0.84647		HLA-A*02:12	1179	306	0.89234	0.96494	0.88929	0.96202		HLA-A*30:02	596	224	0.70779	0.86652	0.66601	0.83479		HLA-B*08:01	65	3	0.3326	0.47849	0.38751	0.55376
HLA-B*35:01	76	6	0.81114	0.98571	0.69326	0.98571		HLA-A*02:16	916	178	0.866	0.96655	0.8647	0.96745		HLA-A*31:01	1636	575	0.74572	0.88658	0.72949	0.87468		HLA-B*15:01	34	7	0.41002	0.69312	0.43982	0.7037
HLA-B*40:01	59	3	0.61582	0.88095	0.64298	0.875		HLA-A*02:17	170	89	0.63768	0.82341	0.62345	0.79928		HLA-A*32:01	258	15	0.54574	0.74293	0.47117	0.70672		HLA-B*18:01	71	16	0.56562	0.78977	0.32813	0.63182
HLA-B*40:02	61	10	0.7135	0.90392	0.7437	0.92353		HLA-A*02:19	1240	231	0.87403	0.98101	0.87412	0.97998		HLA-A*33:01	1557	313	0.79078	0.91241	0.78036	0.90642		HLA-B*27:05	238	65	0.78772	0.87359	0.76274	0.88564
HLA-B*44:02	62	5	0.61569	0.92982	0.6994	0.97895		HLA-A*02:50	134	88	0.92763	0.98098	0.92851	0.98172		HLA-A*68:01	1648	738	0.81384	0.9153	0.80248	0.90806		HLA-B*35:01	63	9	0.75654	0.97531	0.73874	0.9177
HLA-B*44:03	62	5	0.71504	0.95439	0.7761	1		HLA-A*03:01	5477	1377	0.83108	0.94704	0.82878	0.94725		HLA-A*68:02	1615	480	0.78907	0.91828	0.7893	0.90932		HLA-B*40:02	53	3	0.82246	1	0.76327	0.96
HLA-B*45:01	63	4	0.86793	0.98729	0.82212	0.98729		HLA-A*03:19	30	14	0.60914	0.85714	0.57987	0.84821		HLA-B*07:02	570	237	0.81772	0.91	0.80803	0.90156		HLA-B*44:02	44	9	0.83048	0.96508	0.88256	0.9746
HLA-B*51:01	72	6	0.57009	0.88636	0.60212	0.86869		HLA-A*11:01	4536	1358	0.86588	0.95961	0.86284	0.95888		HLA-B*08:01	365	67	0.73556	0.8807	0.65997	0.83582		HLA-B*44:03	64	8	0.82033	0.95759	0.82721	0.95982
HLA-B*57:01	45	4	0.64019	0.89634	0.67558	0.95732		HLA-A*23:01	1911	409	0.76821	0.92064	0.76299	0.91976		HLA-B*15:01	252	164	0.85708	0.95261	0.86738	0.97873		HLA-B*45:01	50	6	0.6953	0.85985	0.64473	0.79924
HLA-B*58:01	48	5	0.78859	0.87442	0.73793	0.89302		HLA-A*24:02	2389	493	0.7779	0.91514	0.77067	0.91236		HLA-B*15:03	57	8	0.82831	0.95153	0.83987	0.96939		HLA-B*51:01	57	3	0.70878	0.92593	0.7088	0.95679
HLA-C*06:02	25	3	0.93349	1	0.90581	1		HLA-A*24:03	1370	330	0.89303	0.97085	0.89179	0.97004		HLA-B*18:01	354	51	0.76542	0.90099	0.72366	0.89251		HLA-B*57:01	51	18	0.73162	0.87205	0.7817	0.86869
Mamu-A01	532	171	0.84377	0.92552	0.78544	0.89467		HLA-A*25:01	934	71	0.83876	0.99388	0.84421	0.99409		HLA-B*27:05	317	98	0.87046	0.94996	0.85485	0.95294		HLA-B*58:01	50	12	0.8951	0.99342	0.91668	0.99561
Mamu-A02	229	69	0.79991	0.91332	0.78638	0.91159		HLA-A*26:01	3758	408	0.81925	0.95317	0.81538	0.94999		HLA-B*35:01	522	136	0.79197	0.87856	0.77302	0.87473		Mamu-A01	466	166	0.7414	0.86847	0.68273	0.83594
Mamu-A07	113	17	0.77941	0.91789	0.7133	0.88542		HLA-A*26:02	615	167	0.89683	0.97404	0.897	0.97539		HLA-B*35:03	69	3	0.80771	0.92424	0.68717	0.89899		Mamu-A02	306	94	0.6677	0.8331	0.61085	0.7916
Mamu-A11	224	46	0.74934	0.90205	0.70822	0.88715		HLA-A*26:03	516	61	0.79422	0.96224	0.79639	0.96754		HLA-B*40:01	495	149	0.75247	0.88294	0.7254	0.86432		Mamu-A07	96	11	0.82647	0.94759	0.82308	0.96791
Mamu-B01	166	7	0.53702	0.90207	0.5089	0.90925		HLA-A*29:02	2103	531	0.76359	0.88707	0.76278	0.889		HLA-B*40:02	361	136	0.83467	0.91016	0.82368	0.90513		Mamu-A11	222	46	0.72147	0.88636	0.66884	0.88945
Mamu-B03	241	58	0.8459	0.91728	0.79221	0.88204		HLA-A*30:01	2561	735	0.83771	0.93967	0.83727	0.93962		HLA-B*42:01	56	11	0.78782	0.89495	0.8038	0.80606		Mamu-B03	221	53	0.81926	0.9133	0.81466	0.9097
Mamu-B08	240	48	0.85013	0.91971	0.82355	0.90918		HLA-A*30:02	1324	361	0.68377	0.84707	0.67749	0.84347		HLA-B*44:02	503	185	0.79671	0.90277	0.74045	0.87165		Mamu-B08	220	48	0.83544	0.9395	0.8332	0.94671
Mamu-B17	167	6	0.70432	0.97516	0.40146	0.80124		HLA-A*31:01	3939	1015	0.84163	0.94727	0.83879	0.94487		HLA-B*44:03	516	192	0.8072	0.89413	0.76821	0.87572		Mamu-B17	200	13	0.73311	0.94282	0.68351	0.92267
Mamu-B3901	66	12	0.51599	0.75926	0.42408	0.70833		HLA-A*32:01	829	395	0.80002	0.8998	0.79692	0.90014		HLA-B*45:01	363	71	0.75551	0.85969	0.74274	0.85462		Mamu-B52	105	55	0.67186	0.83891	0.46331	0.72291
Mamu-B52	268	176	0.86674	0.94318	0.80989	0.92212		HLA-A*32:07	88	79	0.53254	0.75809	0.52292	0.74402		HLA-B*51:01	498	54	0.69853	0.92109	0.68971	0.91638		Patr-A0901	240	127	0.81333	0.86329	0.53426	0.74232
			0.727185	0.8964	0.684164	0.880402		HLA-A*32:15	74	59	0.60507	0.77627	0.60157	0.75367		HLA-B*53:01	506	157	0.78133	0.88289	0.72818	0.85221		Patr-B0101	66	21	0.78804	0.90053	0.76436	0.87831
								HLA-A*33:01	1927	387	0.81705	0.94603	0.81335	0.94441		HLA-B*54:01	343	67	0.78741	0.9443	0.79452	0.94057					0.71151	0.88536	0.682455	0.864664
		PCC	32		10	0.0009407		HLA-A*66:01	191	12	0.52004	0.946	0.45453	0.92691		HLA-B*57:01	250	61	0.64994	0.7672	0.56727	0.67222
		AUC	27		12	0.0237		HLA-A*68:01	2034	829	0.8401	0.92723	0.83458	0.92343		HLA-B*58:01	241	72	0.6809	0.79471	0.60036	0.71458				PCC	28		15	0.06599
								HLA-A*68:02	3669	833	0.84033	0.94562	0.83585	0.94412		Mamu-A01	681	274	0.71988	0.86945	0.65436	0.84495				AUC	26		17	0.2221
								HLA-A*68:23	81	76	0.45079	0.70526	0.44681	0.76053		Mamu-A02	333	153	0.77988	0.90182	0.73805	0.87418
								HLA-A*69:01	2553	247	0.79845	0.95336	0.79794	0.95502		Mamu-A07	109	13	0.73796	0.92308	0.72334	0.93029
								HLA-A*80:01	1164	122	0.80039	0.96459	0.79542	0.96303		Mamu-A11	287	116	0.80176	0.89479	0.77279	0.88259
								HLA-B*07:02	3862	1060	0.86986	0.96499	0.86964	0.96547		Mamu-A2201	217	23	0.76036	0.89892	0.76875	0.9126
								HLA-B*08:01	3023	713	0.80761	0.94211	0.80691	0.94105		Mamu-B03	258	77	0.87835	0.9408	0.84112	0.92839
								HLA-B*08:02	997	36	0.8213	0.99061	0.81419	0.99087		Mamu-B08	256	81	0.87339	0.94243	0.86076	0.94638
								HLA-B*08:03	450	18	0.66912	0.93377	0.68004	0.94715		Mamu-B17	557	138	0.74398	0.88029	0.6516	0.83702
								HLA-B*14:01	40	16	0.59005	0.78125	0.56547	0.76562		Mamu-B52	115	52	0.72676	0.86081	0.56548	0.76465
								HLA-B*14:02	278	42	0.64814	0.90971	0.65057	0.91798		Mamu-B8301	217	129	0.74644	0.87421	0.70733	0.86443
								HLA-B*15:01	4094	1183	0.77887	0.93219	0.77559	0.93055		Patr-A0101	184	54	0.79544	0.90399	0.74724	0.87892
								HLA-B*15:02	164	124	0.64316	0.82661	0.62356	0.82278		Patr-A0301	158	30	0.78296	0.93203	0.7609	0.92656
								HLA-B*15:03	581	364	0.85348	0.92874	0.85039	0.92996		Patr-A0401	140	34	0.80038	0.89595	0.76219	0.87347
								HLA-B*15:09	812	45	0.72365	0.95176	0.71662	0.94576		Patr-A0701	262	64	0.66085	0.83617	0.55476	0.7672
								HLA-B*15:17	1428	364	0.86229	0.95892	0.8671	0.96266		Patr-A0901	195	76	0.69571	0.84797	0.68582	0.85316
								HLA-B*15:42	362	3	0.12022	0.91086	0.13297	0.92943		Patr-B0101	226	55	0.81378	0.91855	0.80462	0.90696
								HLA-B*18:01	2310	230	0.75522	0.92001	0.74905	0.91284		Patr-B1301	71	51	0.84114	0.92157	0.819	0.92941
								HLA-B*27:05	2806	443	0.84706	0.96413	0.84436	0.96065		Patr-B2401	130	22	0.63157	0.84891	0.59091	0.82576
								HLA-B*35:01	2510	820	0.84713	0.94474	0.84271	0.94332					0.761025	0.891628	0.724529	0.87242
								HLA-B*35:03	151	15	0.89597	0.98039	0.87654	0.97794
								HLA-B*37:01	25	7	0.65603	0.87302	0.64943	0.87302
								HLA-B*38:01	490	147	0.92408	0.99181	0.92019	0.99223				PCC	57		7	7.638e-11
								HLA-B*39:01	1756	301	0.84267	0.96893	0.84015	0.96772				AUC	53		10	3.382e-08
								HLA-B*40:01	2819	478	0.87628	0.97776	0.8753	0.97755
								HLA-B*40:02	572	185	0.84269	0.93779	0.84006	0.93882
								HLA-B*40:13	59	53	0.44461	0.72642	0.39323	0.74843
								HLA-B*42:01	131	47	0.9105	0.96201	0.9034	0.96302
								HLA-B*44:02	1677	235	0.78692	0.96772	0.78328	0.96691
								HLA-B*44:03	733	207	0.87512	0.95684	0.86576	0.95171
								HLA-B*45:01	574	108	0.88008	0.96153	0.85738	0.9573
								HLA-B*45:06	360	4	0.16376	0.91573	0.2038	0.93539
								HLA-B*46:01	1785	94	0.73049	0.97083	0.72489	0.96979
								HLA-B*48:01	881	73	0.83389	0.97986	0.82338	0.97983
								HLA-B*51:01	2236	232	0.73465	0.94438	0.72988	0.94351
								HLA-B*53:01	1051	332	0.80935	0.93978	0.80469	0.9354
								HLA-B*54:01	721	145	0.84425	0.93295	0.83559	0.93206
								HLA-B*57:01	2523	381	0.86526	0.9755	0.86779	0.97709
								HLA-B*57:03	31	25	0.79591	0.92667	0.79576	0.92667
								HLA-B*58:01	2973	649	0.88643	0.97174	0.88971	0.97255
								HLA-B*58:02	54	9	0.64752	0.85926	0.59607	0.82222
								HLA-B*73:01	122	17	0.58031	0.80168	0.59974	0.82689
								HLA-B*81:01	26	13	0.91931	1	0.91886	1
								HLA-B*83:01	337	40	0.76009	0.95673	0.77267	0.96928
								HLA-C*03:03	153	115	0.71873	0.84508	0.72589	0.85355
								HLA-C*04:01	520	21	0.28295	0.88749	0.20778	0.89159
								HLA-C*05:01	171	68	0.85869	0.95274	0.84627	0.95288
								HLA-C*06:02	300	96	0.7901	0.91355	0.80775	0.91999
								HLA-C*07:01	219	87	0.6973	0.87226	0.74523	0.89943
								HLA-C*07:02	139	82	0.61032	0.88725	0.64594	0.90308
								HLA-C*08:02	87	32	0.5548	0.7858	0.42969	0.72443
								HLA-C*12:03	172	155	0.21987	0.56926	0.18324	0.5704
								HLA-C*14:02	235	185	0.56653	0.76789	0.57244	0.77535
								HLA-C*15:02	252	116	0.69663	0.88128	0.6991	0.88147
								HLA-E*01:01	96	14	0.70779	0.88937	0.73155	0.91115
								HLA-E*01:03	67	5	0.56738	0.82258	0.58657	0.83226
								Mamu-A01	909	492	0.81855	0.91556	0.80871	0.90852
								Mamu-A02	485	263	0.82921	0.91525	0.82293	0.9115
								Mamu-A07	361	173	0.90098	0.9834	0.89493	0.97965
								Mamu-A11	525	191	0.77846	0.91286	0.76649	0.90248
								Mamu-A20102	138	26	0.80331	0.88049	0.77715	0.87122
								Mamu-A2201	457	191	0.90639	0.95959	0.89575	0.95324
								Mamu-A2601	180	49	0.56632	0.78283	0.57826	0.79327
								Mamu-A70103	102	22	0.48924	0.74375	0.45206	0.71023
								Mamu-B01	273	73	0.91723	0.95754	0.90911	0.9487
								Mamu-B03	406	118	0.861	0.94848	0.83254	0.93206
								Mamu-B08	402	126	0.87013	0.9506	0.85159	0.9447
								Mamu-B1001	140	42	0.65169	0.81706	0.61108	0.79665
								Mamu-B17	721	279	0.81825	0.90369	0.78447	0.88481
								Mamu-B3901	354	200	0.75921	0.90847	0.74818	0.8937
								Mamu-B52	401	262	0.80531	0.92515	0.76099	0.90365
								Mamu-B6601	100	72	0.63668	0.7996	0.62431	0.8006
								Mamu-B8301	206	90	0.8626	0.92941	0.85321	0.93467
								Mamu-B8701	119	42	0.58951	0.78819	0.5289	0.72449
								Patr-A0101	239	54	0.71209	0.85145	0.68015	0.84004
								Patr-A0301	204	27	0.77376	0.92488	0.74273	0.9027
								Patr-A0401	178	40	0.82513	0.90543	0.80666	0.89909
								Patr-A0701	318	67	0.69047	0.84504	0.64833	0.81911
								Patr-A0901	207	76	0.69885	0.842	0.67247	0.81509
								Patr-B0101	484	112	0.84671	0.93512	0.84224	0.93212
								Patr-B1301	129	75	0.83728	0.9237	0.8342	0.92049
								Patr-B2401	193	62	0.85228	0.959	0.8389	0.95568
								SLA-10401	185	124	0.62342	0.83858	0.67114	0.86462
								SLA-10701	23	14	-0.16753	0.54762	-0.21837	0.53968
								SLA-20401	105	34	0.31658	0.72287	0.3313	0.73364
								SLA-30401	76	29	0.51189	0.78357	0.53869	0.80191
											0.726242	0.895537	0.718558	0.893498
										PCC	99		32	3.696e-09
										AUC	76		52	0.04164
