# Supplementary material for: NetMHCpan-3.0; improved prediction of binding to MHC class I molecules integrating information from multiple receptor and peptide length datasets
Source: Genome Med. 2016 Mar 30;8:33. doi: 10.1186/s13073-016-0288-x (PMC4812631; doi:10.1186/s13073-016-0288-x)
Supplement: Additional file 2: — Predictive performance on different alleles and peptide lengths for the allmer and allmer-allele predictive methods. The two methods were trained as described in the text. The predictive performance was measured in terms of Pearson’s correlation coefficient (PCC) and area under the ROC curve (AUC), the latter using a binding threshold of 500 nM. (XLSX 66 kb) [file 13073_2016_288_MOESM2_ESM.xlsx]

## Sheet: Sheet1
			Allmer		NetMHC-4.0						Allmer		NetMHC-4.0						Allmer		NetMHC-4.0						Allmer		NetMHC-4.0						Allmer		NetMHC-4.0
8mer	N	Nb	PCC	AUC	PCC	AUC		9mer	N	Nb	PCC	AUC	PCC	AUC		10mer			PCC	AUC	PCC	AUC		11mer			PCC	AUC	PCC	AUC		12mer			PCC	AUC	PCC	AUC
H-2-Db	1113	31	0.46607	0.7606	0.50052	0.76743		BoLA-AW10	166	8	0.38051	0.79154	0.4102	0.82437		H-2-Db	652	72	0.71887	0.86798	0.71008	0.87145		H-2-Db	212	14	0.55578	0.84686	0.59032	0.8548		H-2-Db	30	3	0.61773	0.92593	0.50237	0.81481
H-2-Dd	48	5	0.64803	0.79535	0.60503	0.7907		BoLA-D18.4	258	182	0.55137	0.74667	0.55263	0.76113		H-2-Dd	113	25	0.89486	0.99455	0.87335	0.98818		H-2-Kb	160	17	0.5634	0.89017	0.55917	0.87413		H-2-Ld	91	71	0.65645	0.81197	0.60755	0.77746
H-2-Kb	1695	853	0.84383	0.92423	0.85981	0.93088		BoLA-HD6	267	218	0.51284	0.7316	0.57593	0.78955		H-2-Kb	448	38	0.52236	0.8224	0.54051	0.84011		H-2-Kd	102	32	0.57994	0.84062	0.5638	0.85223		HLA-A*02:01	50	11	0.60912	0.80653	0.51092	0.75991
H-2-Kd	80	19	0.49608	0.79465	0.49869	0.77567		BoLA-JSP.1	157	32	0.27106	0.61975	0.03038	0.5765		H-2-Kd	202	52	0.50292	0.76872	0.55465	0.78487		H-2-Kk	51	25	0.53009	0.77846	0.5819	0.85538		HLA-A*02:02	42	11	0.77923	0.87977	0.72785	0.85044
H-2-Kk	95	46	0.77256	0.87888	0.79682	0.89264		BoLA-T2C	90	84	0.45519	0.81349	0.39206	0.77381		H-2-Kk	57	26	0.66151	0.89702	0.71964	0.85608		HLA-A*01:01	90	7	0.67425	0.90189	0.67617	0.88124		HLA-A*02:03	42	7	0.73949	0.90204	0.70128	0.89388
HLA-A*02:01	167	18	0.79417	0.90268	0.73549	0.89113		BoLA-T2a	167	47	0.63549	0.81241	0.59077	0.79184		H-2-Ld	40	6	0.68424	0.90196	0.67306	0.84804		HLA-A*02:01	139	32	0.76731	0.90508	0.75066	0.89836		HLA-A*02:06	45	4	0.73395	0.73171	0.58987	0.67073
HLA-A*02:02	128	16	0.80119	0.96038	0.81669	0.9654		BoLA-T2b	157	38	0.5657	0.81557	0.60125	0.79721		HLA-A*01:01	699	138	0.76156	0.90954	0.79108	0.91842		HLA-A*02:02	75	21	0.77827	0.90212	0.78431	0.90917		HLA-A*03:01	40	6	0.17836	0.53922	0.20085	0.59314
HLA-A*02:03	131	20	0.80057	0.90811	0.69546	0.89324		H-2-Db	1798	613	0.84484	0.92909	0.84709	0.93042		HLA-A*02:01	2749	1147	0.81984	0.92759	0.81824	0.92738		HLA-A*02:03	88	22	0.77842	0.8657	0.75563	0.84986		HLA-A*68:02	43	3	0.7837	1	0.67572	0.98333
HLA-A*02:06	135	7	0.70296	0.7779	0.57271	0.72768		H-2-Dd	249	17	0.58157	0.8035	0.58671	0.86968		HLA-A*02:02	1443	657	0.79124	0.90458	0.78152	0.90103		HLA-A*02:06	92	20	0.59091	0.83889	0.61689	0.85208		HLA-B*07:02	36	3	0.80596	0.9798	0.79529	0.9798
HLA-A*03:01	63	3	0.61385	0.94722	0.62509	0.94444		H-2-Kb	1674	430	0.73605	0.86032	0.73797	0.8661		HLA-A*02:03	1612	810	0.80662	0.90003	0.79988	0.89754		HLA-A*03:01	73	14	0.71378	0.88862	0.68938	0.89467		HLA-B*08:01	29	4	0.42568	0.75	-0.08565	0.46
HLA-A*11:01	59	5	0.88259	0.9963	0.86464	0.98889		H-2-Kd	459	192	0.73565	0.87295	0.76158	0.88758		HLA-A*02:05	25	19	0.85772	0.96491	0.83582	0.97368		HLA-A*11:01	86	21	0.80416	0.90623	0.79833	0.89304		HLA-B*27:05	29	5	0.74276	0.825	0.77515	0.85833
HLA-A*23:01	57	7	0.74593	0.96	0.75386	0.96857		H-2-Kk	168	79	0.69376	0.84127	0.73518	0.86588		HLA-A*02:06	1621	677	0.79474	0.90576	0.78868	0.90075		HLA-A*23:01	60	5	0.73594	0.83636	0.74151	0.85091					0.642948	0.831997	0.545564	0.785621
HLA-A*24:02	84	13	0.66892	0.91658	0.67583	0.91766		H-2-Ld	179	39	0.81491	0.95641	0.8139	0.96777		HLA-A*02:07	37	15	0.89842	0.96364	0.68264	0.91818		HLA-A*24:02	82	6	0.60993	0.90351	0.62264	0.88158
HLA-A*30:02	53	4	0.82877	0.82653	0.68488	0.82653		HLA-A*01:01	3893	538	0.82961	0.96033	0.84529	0.96519		HLA-A*02:17	176	87	0.52496	0.75539	0.46322	0.72814		HLA-A*26:01	58	3	0.41219	0.70303	0.35949	0.7697
HLA-A*31:01	46	6	0.61751	0.8875	0.66139	0.90417		HLA-A*02:01	9037	3269	0.88091	0.96087	0.87623	0.95838		HLA-A*03:01	1691	718	0.81198	0.90471	0.81044	0.90353		HLA-A*29:02	70	11	0.80107	0.9923	0.77765	0.98151				PCC	9		2	0.06543
HLA-A*68:02	128	5	0.73605	0.93008	0.73341	0.92358		HLA-A*02:02	2464	1117	0.85183	0.9302	0.84998	0.92925		HLA-A*11:01	1677	754	0.81003	0.91414	0.81057	0.91416		HLA-A*30:02	51	13	0.77573	0.95344	0.81235	0.96559				AUC	8		2	0.1094
HLA-B*07:02	89	17	0.76346	0.9232	0.75756	0.90523		HLA-A*02:03	4423	1542	0.8827	0.95798	0.8785	0.95593		HLA-A*23:01	580	184	0.89962	0.9456	0.89002	0.94245		HLA-A*31:01	54	9	0.76633	0.97037	0.75743	0.97531
HLA-B*08:01	52	14	0.8286	0.96241	0.84047	0.98308		HLA-A*02:05	42	31	0.92846	0.99707	0.73523	0.96774		HLA-A*24:02	689	189	0.86644	0.94641	0.85666	0.93586		HLA-A*33:01	36	3	0.853	0.94949	0.81623	0.9697
HLA-B*15:01	39	5	0.58958	0.71765	0.46826	0.75882		HLA-A*02:06	3729	1519	0.81227	0.91478	0.80989	0.91476		HLA-A*26:01	632	100	0.74187	0.90049	0.74485	0.90637		HLA-A*68:01	36	5	0.87345	0.99355	0.81212	0.99355
HLA-B*15:03	29	4	0.595	0.71	0.50306	0.71		HLA-A*02:07	42	7	0.87814	0.91837	0.69668	0.89796		HLA-A*29:02	522	171	0.73503	0.86285	0.71187	0.85975		HLA-A*68:02	85	7	0.73768	0.94872	0.69829	0.95421
HLA-B*18:01	62	11	0.80231	0.89661	0.81514	0.90731		HLA-A*02:11	1078	400	0.8719	0.95175	0.85728	0.95069		HLA-A*30:01	289	37	0.61055	0.76877	0.62771	0.80909		HLA-B*07:02	78	5	0.71865	0.93699	0.70444	0.94795
HLA-B*27:05	281	54	0.77971	0.89729	0.81835	0.91181		HLA-A*02:12	1179	306	0.89234	0.96494	0.86026	0.95301		HLA-A*30:02	596	224	0.70779	0.86652	0.69947	0.86192		HLA-B*08:01	65	3	0.3326	0.47849	0.22833	0.51613
HLA-B*35:01	76	6	0.81114	0.98571	0.78204	0.99286		HLA-A*02:16	916	178	0.866	0.96655	0.8254	0.9572		HLA-A*31:01	1636	575	0.74572	0.88658	0.74008	0.88416		HLA-B*15:01	34	7	0.41002	0.69312	0.26637	0.61905
HLA-B*40:01	59	3	0.61582	0.88095	0.52652	0.72619		HLA-A*02:17	170	89	0.63768	0.82341	0.60758	0.78846		HLA-A*32:01	258	15	0.54574	0.74293	0.60132	0.77915		HLA-B*18:01	71	16	0.56562	0.78977	0.58678	0.88636
HLA-B*40:02	61	10	0.7135	0.90392	0.72605	0.90784		HLA-A*02:19	1240	231	0.87403	0.98101	0.83531	0.96459		HLA-A*33:01	1557	313	0.79078	0.91241	0.79174	0.91569		HLA-B*27:05	238	65	0.78772	0.87359	0.77208	0.87337
HLA-B*44:02	62	5	0.61569	0.92982	0.63035	0.93684		HLA-A*02:50	134	88	0.92763	0.98098	0.8553	0.96245		HLA-A*68:01	1648	738	0.81384	0.9153	0.80772	0.91013		HLA-B*35:01	63	9	0.75654	0.97531	0.7539	0.96296
HLA-B*44:03	62	5	0.71504	0.95439	0.69873	0.91228		HLA-A*03:01	5477	1377	0.83108	0.94704	0.83079	0.94679		HLA-A*68:02	1615	480	0.78907	0.91828	0.78766	0.91705		HLA-B*40:02	53	3	0.82246	1	0.75257	0.98667
HLA-B*45:01	63	4	0.86793	0.98729	0.89516	0.99153		HLA-A*03:19	30	14	0.60914	0.85714	0.49003	0.83036		HLA-B*07:02	570	237	0.81772	0.91	0.81081	0.90406		HLA-B*44:02	44	9	0.83048	0.96508	0.83975	0.97778
HLA-B*51:01	72	6	0.57009	0.88636	0.57777	0.86616		HLA-A*11:01	4536	1358	0.86588	0.95961	0.86707	0.95987		HLA-B*08:01	365	67	0.73556	0.8807	0.73364	0.8847		HLA-B*44:03	64	8	0.82033	0.95759	0.83865	0.97545
HLA-B*57:01	45	4	0.64019	0.89634	0.60021	0.91463		HLA-A*23:01	1911	409	0.76821	0.92064	0.76022	0.92048		HLA-B*15:01	252	164	0.85708	0.95261	0.86033	0.95558		HLA-B*45:01	50	6	0.6953	0.85985	0.69049	0.79545
HLA-B*58:01	48	5	0.78859	0.87442	0.71278	0.86512		HLA-A*24:02	2389	493	0.7779	0.91514	0.76575	0.90723		HLA-B*15:03	57	8	0.82831	0.95153	0.73094	0.8852		HLA-B*51:01	57	3	0.70878	0.92593	0.5989	0.9321
HLA-C*06:02	25	3	0.93349	1	0.80937	1		HLA-A*24:03	1370	330	0.89303	0.97085	0.88364	0.96902		HLA-B*18:01	354	51	0.76542	0.90099	0.73699	0.89549		HLA-B*57:01	51	18	0.73162	0.87205	0.71882	0.85354
Mamu-A01	532	171	0.84377	0.92552	0.83403	0.91696		HLA-A*25:01	934	71	0.83876	0.99388	0.79592	0.98825		HLA-B*27:05	317	98	0.87046	0.94996	0.86271	0.94567		HLA-B*58:01	50	12	0.8951	0.99342	0.88734	1
Mamu-A02	229	69	0.79991	0.91332	0.81588	0.91621		HLA-A*26:01	3758	408	0.81925	0.95317	0.8207	0.9487		HLA-B*35:01	522	136	0.79197	0.87856	0.7677	0.86936		Mamu-A01	466	166	0.7414	0.86847	0.71788	0.84823
Mamu-A07	113	17	0.77941	0.91789	0.77224	0.91483		HLA-A*26:02	615	167	0.89683	0.97404	0.87485	0.96276		HLA-B*35:03	69	3	0.80771	0.92424	0.80553	0.96465		Mamu-A02	306	94	0.6677	0.8331	0.58426	0.80846
Mamu-A11	224	46	0.74934	0.90205	0.76088	0.89265		HLA-A*26:03	516	61	0.79422	0.96224	0.72641	0.94848		HLA-B*40:01	495	149	0.75247	0.88294	0.75904	0.88608		Mamu-A07	96	11	0.82647	0.94759	0.78569	0.94225
Mamu-B01	166	7	0.53702	0.90207	0.64292	0.95777		HLA-A*29:02	2103	531	0.76359	0.88707	0.76918	0.89373		HLA-B*40:02	361	136	0.83467	0.91016	0.80342	0.89503		Mamu-A11	222	46	0.72147	0.88636	0.72593	0.88006
Mamu-B03	241	58	0.8459	0.91728	0.8546	0.92557		HLA-A*30:01	2561	735	0.83771	0.93967	0.83853	0.9356		HLA-B*42:01	56	11	0.78782	0.89495	0.7401	0.89697		Mamu-B03	221	53	0.81926	0.9133	0.81933	0.91622
Mamu-B08	240	48	0.85013	0.91971	0.87105	0.94542		HLA-A*30:02	1324	361	0.68377	0.84707	0.68224	0.8474		HLA-B*44:02	503	185	0.79671	0.90277	0.78517	0.89599		Mamu-B08	220	48	0.83544	0.9395	0.83578	0.93811
Mamu-B17	167	6	0.70432	0.97516	0.74231	0.98344		HLA-A*31:01	3939	1015	0.84163	0.94727	0.839	0.94592		HLA-B*44:03	516	192	0.8072	0.89413	0.80986	0.89696		Mamu-B17	200	13	0.73311	0.94282	0.71108	0.93706
Mamu-B3901	66	12	0.51599	0.75926	0.63187	0.7963		HLA-A*32:01	829	395	0.80002	0.8998	0.79396	0.89797		HLA-B*45:01	363	71	0.75551	0.85969	0.75661	0.86615		Mamu-B52	105	55	0.67186	0.83891	0.71562	0.85164
Mamu-B52	268	176	0.86674	0.94318	0.84623	0.93484		HLA-A*32:07	88	79	0.53254	0.75809	0.22454	0.44304		HLA-B*51:01	498	54	0.69853	0.92109	0.63458	0.89068		Patr-A0901	240	127	0.81333	0.86329	0.74808	0.86217
			0.727185	0.8964	0.714623	0.894817		HLA-A*32:15	74	59	0.60507	0.77627	0.30513	0.55706		HLA-B*53:01	506	157	0.78133	0.88289	0.77424	0.86861		Patr-B0101	66	21	0.78804	0.90053	0.75304	0.91164
								HLA-A*33:01	1927	387	0.81705	0.94603	0.8135	0.9453		HLA-B*54:01	343	67	0.78741	0.9443	0.78016	0.93749					0.71151	0.88536	0.693009	0.887899
								HLA-A*66:01	191	12	0.52004	0.946	0.24139	0.72486		HLA-B*57:01	250	61	0.64994	0.7672	0.62994	0.77283
		PCC	19		23	0.644		HLA-A*68:01	2034	829	0.8401	0.92723	0.83419	0.92074		HLA-B*58:01	241	72	0.6809	0.79471	0.71468	0.81279				PCC	28		15	0.06599
		AUC	17		22	0.5224		HLA-A*68:02	3669	833	0.84033	0.94562	0.84076	0.94698		Mamu-A01	681	274	0.71988	0.86945	0.73815	0.87774				AUC	20		22	0.8776
								HLA-A*68:23	81	76	0.45079	0.70526	0.20896	0.63158		Mamu-A02	333	153	0.77988	0.90182	0.71672	0.86282
								HLA-A*69:01	2553	247	0.79845	0.95336	0.79073	0.95031		Mamu-A07	109	13	0.73796	0.92308	0.67614	0.85337
								HLA-A*80:01	1164	122	0.80039	0.96459	0.8209	0.97313		Mamu-A11	287	116	0.80176	0.89479	0.78279	0.88667
								HLA-B*07:02	3862	1060	0.86986	0.96499	0.87414	0.96766		Mamu-A2201	217	23	0.76036	0.89892	0.71049	0.87629
								HLA-B*08:01	3023	713	0.80761	0.94211	0.82154	0.94572		Mamu-B03	258	77	0.87835	0.9408	0.87449	0.94353
								HLA-B*08:02	997	36	0.8213	0.99061	0.82278	0.99454		Mamu-B08	256	81	0.87339	0.94243	0.85239	0.92663
								HLA-B*08:03	450	18	0.66912	0.93377	0.63135	0.9429		Mamu-B17	557	138	0.74398	0.88029	0.76488	0.8911
								HLA-B*14:01	40	16	0.59005	0.78125	0.50504	0.71875		Mamu-B52	115	52	0.72676	0.86081	0.70785	0.84585
								HLA-B*14:02	278	42	0.64814	0.90971	0.65992	0.89498		Mamu-B8301	217	129	0.74644	0.87421	0.71239	0.84241
								HLA-B*15:01	4094	1183	0.77887	0.93219	0.7849	0.93492		Patr-A0101	184	54	0.79544	0.90399	0.69256	0.84359
								HLA-B*15:02	164	124	0.64316	0.82661	0.46361	0.72863		Patr-A0301	158	30	0.78296	0.93203	0.60276	0.87995
								HLA-B*15:03	581	364	0.85348	0.92874	0.84001	0.92574		Patr-A0401	140	34	0.80038	0.89595	0.76695	0.87236
								HLA-B*15:09	812	45	0.72365	0.95176	0.67176	0.93371		Patr-A0701	262	64	0.66085	0.83617	0.66558	0.83491
								HLA-B*15:17	1428	364	0.86229	0.95892	0.84832	0.9531		Patr-A0901	195	76	0.69571	0.84797	0.61414	0.82718
								HLA-B*15:42	362	3	0.12022	0.91086	-0.00178	0.59981		Patr-B0101	226	55	0.81378	0.91855	0.79017	0.92334
								HLA-B*18:01	2310	230	0.75522	0.92001	0.7576	0.91729		Patr-B1301	71	51	0.84114	0.92157	0.79712	0.89608
								HLA-B*27:05	2806	443	0.84706	0.96413	0.84844	0.964		Patr-B2401	130	22	0.63157	0.84891	0.59992	0.81944
								HLA-B*35:01	2510	820	0.84713	0.94474	0.83405	0.93726					0.761025	0.891628	0.741788	0.883136
								HLA-B*35:03	151	15	0.89597	0.98039	0.85554	0.96373
								HLA-B*37:01	25	7	0.65603	0.87302	0.22237	0.69841				PCC	47		17	0.0002269
								HLA-B*38:01	490	147	0.92408	0.99181	0.90416	0.98822				AUC	41		23	0.03277
								HLA-B*39:01	1756	301	0.84267	0.96893	0.83807	0.96692
								HLA-B*40:01	2819	478	0.87628	0.97776	0.88071	0.97893
								HLA-B*40:02	572	185	0.84269	0.93779	0.82912	0.92541
								HLA-B*40:13	59	53	0.44461	0.72642	0.19676	0.45283
								HLA-B*42:01	131	47	0.9105	0.96201	0.81205	0.91388
								HLA-B*44:02	1677	235	0.78692	0.96772	0.7949	0.97074
								HLA-B*44:03	733	207	0.87512	0.95684	0.86953	0.95716
								HLA-B*45:01	574	108	0.88008	0.96153	0.89215	0.96897
								HLA-B*45:06	360	4	0.16376	0.91573	-0.00166	0.46629
								HLA-B*46:01	1785	94	0.73049	0.97083	0.73423	0.96923
								HLA-B*48:01	881	73	0.83389	0.97986	0.82934	0.97504
								HLA-B*51:01	2236	232	0.73465	0.94438	0.71901	0.93895
								HLA-B*53:01	1051	332	0.80935	0.93978	0.80083	0.93329
								HLA-B*54:01	721	145	0.84425	0.93295	0.83365	0.92861
								HLA-B*57:01	2523	381	0.86526	0.9755	0.86654	0.97645
								HLA-B*57:03	31	25	0.79591	0.92667	0.24968	0.82
								HLA-B*58:01	2973	649	0.88643	0.97174	0.88653	0.97138
								HLA-B*58:02	54	9	0.64752	0.85926	0.44716	0.86914
								HLA-B*73:01	122	17	0.58031	0.80168	0.61519	0.86611
								HLA-B*81:01	26	13	0.91931	1	0.63285	0.95266
								HLA-B*83:01	337	40	0.76009	0.95673	0.69837	0.9229
								HLA-C*03:03	153	115	0.71873	0.84508	0.71793	0.86934
								HLA-C*04:01	520	21	0.28295	0.88749	0.22569	0.77088
								HLA-C*05:01	171	68	0.85869	0.95274	0.80852	0.93875
								HLA-C*06:02	300	96	0.7901	0.91355	0.77687	0.91174
								HLA-C*07:01	219	87	0.6973	0.87226	0.63252	0.85806
								HLA-C*07:02	139	82	0.61032	0.88725	0.62883	0.84788
								HLA-C*08:02	87	32	0.5548	0.7858	0.08758	0.51136
								HLA-C*12:03	172	155	0.21987	0.56926	0.28678	0.64288
								HLA-C*14:02	235	185	0.56653	0.76789	0.58712	0.80119
								HLA-C*15:02	252	116	0.69663	0.88128	0.6834	0.83576
								HLA-E*01:01	96	14	0.70779	0.88937	0.64469	0.89286
								HLA-E*01:03	67	5	0.56738	0.82258	0.50693	0.85806
								Mamu-A01	909	492	0.81855	0.91556	0.8067	0.90656
								Mamu-A02	485	263	0.82921	0.91525	0.81799	0.89619
								Mamu-A07	361	173	0.90098	0.9834	0.89382	0.97374
								Mamu-A11	525	191	0.77846	0.91286	0.77647	0.90082
								Mamu-A20102	138	26	0.80331	0.88049	0.79203	0.8544
								Mamu-A2201	457	191	0.90639	0.95959	0.8919	0.95182
								Mamu-A2601	180	49	0.56632	0.78283	0.7771	0.91058
								Mamu-A70103	102	22	0.48924	0.74375	0.43614	0.74659
								Mamu-B01	273	73	0.91723	0.95754	0.90226	0.96212
								Mamu-B03	406	118	0.861	0.94848	0.86025	0.95047
								Mamu-B08	402	126	0.87013	0.9506	0.86667	0.94591
								Mamu-B1001	140	42	0.65169	0.81706	0.72023	0.85131
								Mamu-B17	721	279	0.81825	0.90369	0.83774	0.91186
								Mamu-B3901	354	200	0.75921	0.90847	0.7681	0.90071
								Mamu-B52	401	262	0.80531	0.92515	0.83938	0.93764
								Mamu-B6601	100	72	0.63668	0.7996	0.44301	0.72718
								Mamu-B8301	206	90	0.8626	0.92941	0.82107	0.90833
								Mamu-B8701	119	42	0.58951	0.78819	0.69416	0.84385
								Patr-A0101	239	54	0.71209	0.85145	0.78718	0.88989
								Patr-A0301	204	27	0.77376	0.92488	0.66627	0.87173
								Patr-A0401	178	40	0.82513	0.90543	0.73399	0.86631
								Patr-A0701	318	67	0.69047	0.84504	0.64351	0.83939
								Patr-A0901	207	76	0.69885	0.842	0.68219	0.79269
								Patr-B0101	484	112	0.84671	0.93512	0.82156	0.91902
								Patr-B1301	129	75	0.83728	0.9237	0.78639	0.89383
								Patr-B2401	193	62	0.85228	0.959	0.81674	0.96196
								SLA-10401	185	124	0.62342	0.83858	0.53109	0.78966
								SLA-10701	23	14	-0.16753	0.54762	0.24211	0.69841
								SLA-20401	105	34	0.31658	0.72287	0.359	0.71624
								SLA-30401	76	29	0.51189	0.78357	0.58167	0.83859
											0.726242	0.895537	0.68656	0.873999
										PCC	88		43	0.0001047
										AUC	87		44	0.0002158
