# Supplementary material for: NetMHCpan-3.0; improved prediction of binding to MHC class I molecules integrating information from multiple receptor and peptide length datasets
Source: Genome Med. 2016 Mar 30;8:33. doi: 10.1186/s13073-016-0288-x (PMC4812631; doi:10.1186/s13073-016-0288-x)
Supplement: Additional file 3: — Allele-specific length preference for 24 MHC molecules characterized by 20 or more ligand data points for the allmer and 9mer prediction methods compared to the length preference in the SYFPEITHI data. Length profiles for the allmer and 9mer methods were estimated as described in the text. (XLSX 50 kb) [file 13073_2016_288_MOESM3_ESM.xlsx]

## Sheet: Sheet1
		SYF					NetMHCpan-3.0					NetMHCpan-2.8
	# Ligands	8mer	9mer	10mer	11mer		8mer	9mer	10mer	11mer		8mer	9mer	10mer	11mer
HLA-A*01:01	56	0.071429	0.535714	0.267857	0.125		0.0508	0.3268	0.3853	0.2371		0.2497	0.2564	0.2408	0.2531
HLA-A*02:01	324	0.009259	0.771605	0.148148	0.070988		0.0325	0.4793	0.4042	0.084		0.2253	0.3001	0.2476	0.227
HLA-A*11:01	42	0	0.5	0.261905	0.238095		0.0115	0.4087	0.4666	0.1132		0.2553	0.2615	0.2379	0.2453
HLA-A*26:01	81	0.012346	0.666667	0.197531	0.123457		0.012	0.5049	0.3928	0.0903		0.2114	0.285	0.2497	0.2539
HLA-A*66:02	22	0	0.363636	0.409091	0.227273		0.0015	0.5384	0.4311	0.029		0.2142	0.2952	0.2508	0.2398
HLA-A*68:01	31	0	0.580645	0.354839	0.064516		0.0131	0.4308	0.4749	0.0812		0.2562	0.2665	0.2381	0.2392
HLA-B*07:02	22	0.045455	0.590909	0.136364	0.227273		0.082	0.3725	0.3914	0.1541		0.2528	0.2659	0.2472	0.2341
HLA-B*08:01	31	0.225806	0.677419	0.096774	0		0.1668	0.4181	0.3099	0.1052		0.2232	0.3342	0.2334	0.2092
HLA-B*18:01	182	0.302198	0.587912	0.082418	0.027473		0.1317	0.4876	0.2554	0.1253		0.2576	0.2519	0.2452	0.2453
HLA-B*27:03	27	0	0.814815	0.185185	0		0.0614	0.3159	0.4893	0.1334		0.2591	0.252	0.2485	0.2404
HLA-B*27:04	44	0	0.772727	0.159091	0.068182		0.0645	0.3927	0.4138	0.129		0.25	0.2609	0.2496	0.2395
HLA-B*27:05	206	0.038835	0.645631	0.223301	0.092233		0.0794	0.2792	0.4788	0.1626		0.2625	0.2552	0.246	0.2363
HLA-B*27:06	35	0	0.885714	0.057143	0.057143		0.0777	0.4963	0.3043	0.1217		0.2481	0.2566	0.252	0.2433
HLA-B*27:07	55	0.054545	0.727273	0.163636	0.054545		0.1069	0.3701	0.3786	0.1444		0.2554	0.2614	0.2485	0.2347
HLA-B*27:09	46	0	0.782609	0.130435	0.086957		0.0986	0.2824	0.4323	0.1867		0.2622	0.2529	0.2482	0.2367
HLA-B*39:01	92	0.076087	0.782609	0.086957	0.054348		0.068	0.6304	0.2336	0.068		0.2411	0.2759	0.2469	0.2361
HLA-B*41:01	22	0	0.818182	0.181818	0		0.0929	0.4201	0.3759	0.1111		0.2714	0.2394	0.2393	0.2499
HLA-B*41:03	59	0	0.491525	0.491525	0.016949		0.1334	0.3904	0.3515	0.1247		0.2795	0.2306	0.2368	0.2531
HLA-B*41:04	29	0.241379	0.37931	0.137931	0.241379		0.1411	0.3711	0.3269	0.1609		0.2719	0.2394	0.2408	0.2479
HLA-B*44:02	77	0.025974	0.454545	0.376623	0.142857		0.0866	0.2962	0.4595	0.1577		0.2639	0.2367	0.2483	0.2511
HLA-B*49:01	131	0.076336	0.816794	0.091603	0.015267		0.0694	0.4013	0.4041	0.1252		0.2727	0.2427	0.2378	0.2468
HLA-B*51:01	47	0.276596	0.659574	0.042553	0.021277		0.0708	0.4653	0.3286	0.1353		0.2443	0.2608	0.2499	0.245
HLA-B*57:01	33	0.030303	0.69697	0.212121	0.060606		0.0563	0.3103	0.4297	0.2037		0.2387	0.2619	0.2507	0.2487
HLA-C*04:01	50	0.02	0.96	0.02	0		0.0153	0.7801	0.1759	0.0287		0.2189	0.2904	0.2484	0.2423
Average		0.0627728	0.665116	0.188119	0.0839924		0.0718417	0.423704	0.378933	0.125521		0.249392	0.263896	0.2451	0.241613
